# Supplementary material for: Chronic Exposure to Both Electronic and Conventional Cigarettes Alters Ileum and Colon Turnover, Immune Function, and Barrier Integrity in Mice
Source: J Xenobiot. 2024 Jul 22;14(3):950–69. doi: 10.3390/jox14030053 (PMC11270428; doi:10.3390/jox14030053)
Supplement: Supplementary file 1 [file jox-14-00053-s001.zip]

Archive with 2 entries (2 files):
- JoX-3059509 suppl data.pdf
- JoX-3059509- suppl file S1.pdf
